# Supplementary material for: The Use of Augmented Reality for Navigation in Minimally Invasive Abdominal and Thoracic Soft-Tissue Surgery: A Systematic Review
Source: Sensors (Basel). 2026 Mar 20;26(6):1962. doi: 10.3390/s26061962 (PMC13030279; doi:10.3390/s26061962)
Supplement: Supplementary file 1 [file sensors-26-01962-s001.zip]

Archive with 4 entries (4 files):
- Supplementaly_file_S2_description_of_the_search_strategy.pdf
- Supplementary_file_S1_PRISMA_2020_Checklist_.pdf
- Supplementary_file_S3_database_search_queries.pdf
- Supplementary_file_S4_inclusion_and_exclusion_criteria.pdf
